# Supplementary material for: Validity and Reliability of a Food Frequency Questionnaire (NFFQ-Kids) to Assess Food Consumption Based on the Nova Classification in Southern Italian Children and Adolescents
Source: Nutrients. 2025 Nov 28;17(23):3751. doi: 10.3390/nu17233751 (PMC12694190; doi:10.3390/nu17233751)
Supplement: Supplementary file 1 [file nutrients-17-03751-s001.zip]

Archive with 1 entries (1 files):
- nutrients-3980553-supplementary.pdf
